# Supplementary material for: Customizing Pore System in a Microporous Metal–Organic Framework for Efficient C2H2 Separation from CO2 and C2H4
Source: Molecules. 2022 Sep 12;27(18):5929. doi: 10.3390/molecules27185929 (PMC9502222; doi:10.3390/molecules27185929)
Supplement: Supplementary file 1 [file molecules-27-05929-s001.zip]

Archive with 3 entries (3 files):
- NUM-14.cif
- NUM-14_checkcif.pdf
- Supporting information.pdf
